# Supplementary material for: Analysis of the Setomimycin Biosynthetic Gene Cluster from Streptomyces nojiriensis JCM3382 and Evaluation of Its α-Glucosidase Inhibitory Activity Using Molecular Docking and Molecular Dynamics Simulations
Source: Int J Mol Sci. 2024 Oct 6;25(19):10758. doi: 10.3390/ijms251910758 (PMC11476836; doi:10.3390/ijms251910758)
Supplement: Supplementary file 1 [file ijms-25-10758-s001.zip]

Archive with 1 entries (1 files):
- ijms-3211658-supplementary.pdf
